# Supplementary material for: RNA-seq-based digital gene expression analysis reveals modification of host defense responses by rice stripe virus during disease symptom development in Arabidopsis
Source: Virol J. 2016 Dec 2;13:202. doi: 10.1186/s12985-016-0663-7 (PMC5134058; doi:10.1186/s12985-016-0663-7)
Supplement: Additional file 2: Table S2. — DEGs expressed at 14 dpi. (XLSX 73 kb) [file 12985_2016_663_MOESM2_ESM.xlsx]

## Sheet: 工作表1
Gene ID	FPKM(RSV)	FPKM(mock)	log2FoldChange	p-value
AT1G01560	28.4258	4.10465	2.79187	0.00079638
AT1G01680	9.18765	0.300625	4.93366	0.000240816
AT1G02450	18.0689	1.3541	3.73811	0.00133563
AT1G02920	137.249	46.0035	1.57698	0.0248424
AT1G03210	19.4788	6.26571	1.63636	0.0421387
AT1G03530	2.69485	0.621277	2.1169	0.0266365
AT1G08450	168.993	45.4044	1.89606	0.0240182
AT1G09080	10.4259	1.37777	2.91977	0.000708551
AT1G09932	33.7295	10.4047	1.69677	0.0426782
AT1G10340	12.402	2.13439	2.53868	0.00411471
AT1G13040	0.949168	0.0848103	3.48435	0.0391659
AT1G13210	13.6942	3.65028	1.90749	0.00720448
AT1G13340	30.9209	8.35073	1.88861	0.00971343
AT1G14040	3.08445	0.665384	2.21276	0.0200275
AT1G14870	49.4695	12.58	1.97541	0.00834317
AT1G14880	102.524	17.8277	2.52376	0.0005006
AT1G15210	3.83976	1.3235	1.53666	0.0459734
AT1G16110	3.93714	1.11674	1.81786	0.0384979
AT1G16260	12.9054	2.78102	2.21429	0.0059659
AT1G21240	3.7266	0.377377	3.30378	0.00152454
AT1G21245	5.14985	0.607793	3.08288	0.0412916
AT1G21250	50.3449	13.402	1.9094	0.00707008
AT1G21310	24.7961	8.47597	1.54866	0.0300661
AT1G21520	34.8206	5.81588	2.58187	0.0024291
AT1G21525	48.9843	1.90723	4.68277	8.12344e-06
AT1G22065	7.63488	1.38571	2.46199	0.0337616
AT1G22340	0.938658	0.0908603	3.36888	0.0470687
AT1G24145	34.1654	8.93823	1.93447	0.0224684
AT1G24147	81.6159	23.7008	1.78391	0.013651
AT1G25390	11.6094	3.98021	1.54437	0.0377573
AT1G30755	10.6901	2.24695	2.25023	0.00426402
AT1G31290	1.00652	0.220274	2.192	0.0476773
AT1G32350	10.6018	3.43201	1.62719	0.0452842
AT1G33720	8.80237	2.43444	1.8543	0.0243808
AT1G33960	5.28693	0.824936	2.68008	0.00797821
AT1G34420	2.30385	0.637166	1.8543	0.0478739
AT1G35210	30.2198	9.4025	1.68438	0.0304391
AT1G35710	11.5089	2.35524	2.2888	0.00183204
AT1G36622	5.84596	0.679053	3.10584	0.0283906
AT1G44130	3.40088	0.112868	4.9132	0.0024474
AT1G51620	3.07152	0.33465	3.19823	0.0274597
AT1G56120	3.89158	0.850818	2.19343	0.0108761
AT1G56242	4.46597	0.218424	4.35377	0.00492449
AT1G56250	6.53638	0.242961	4.7497	0.000428136
AT1G56600	59.0319	18.8232	1.64898	0.0186305
AT1G57560	5.83758	0.921663	2.66306	0.0125833
AT1G57630	31.7918	4.34455	2.87138	0.00241298
AT1G58225	13.269	0.688312	4.26885	0.00346836
AT1G58300	5.51933	0.263471	4.38878	0.00280048
AT1G59590	37.5387	9.97839	1.9115	0.00919645
AT1G61120	9.66137	1.53033	2.65838	0.000748685
AT1G61560	4.8878	1.38358	1.82078	0.0351231
AT1G61610	16.5846	4.97621	1.73673	0.0153667
AT1G65500	25.3182	3.58648	2.81954	0.0041497
AT1G65790	7.05316	2.4603	1.51944	0.048561
AT1G66280	1.85423	0.297871	2.63806	0.0265385
AT1G66880	7.21944	2.50836	1.52514	0.0359893
AT1G67000	3.99983	0.567132	2.81818	0.00251976
AT1G67010	21.7418	7.07779	1.6191	0.038399
AT1G69730	11.328	3.13657	1.85263	0.0130995
AT1G69930	6.06851	1.22003	2.31443	0.0238621
AT1G72280	10.9397	3.52571	1.63358	0.034435
AT1G72330	8.16123	2.59416	1.65352	0.0366336
AT1G73130	4.27849	1.23015	1.79827	0.0346755
AT1G73805	44.9108	8.39919	2.41874	0.000746212
AT1G73810	11.8459	3.21065	1.88345	0.0190273
AT1G74710	21.4023	5.59669	1.93512	0.00732765
AT1G74870	1.74046	0.112315	3.95384	0.0174326
AT1G75040	43.91	12.3827	1.82622	0.0118564
AT1G80590	2.53731	0.226714	3.48435	0.0391659
AT1G80820	51.415	10.1836	2.33594	0.0011835
AT2G01390	14.755	5.2016	1.50418	0.0423718
AT2G02010	1.18029	0.144315	3.03184	0.03291
AT2G02120	8.49598	0.731018	3.5388	0.0111409
AT2G04050	19.5184	0.933008	4.3868	4.26035e-06
AT2G04070	7.84974	0.201727	5.28216	2.87057e-05
AT2G04450	4.00575	0.1034	5.27577	0.00104853
AT2G04495	3.80783	0.465589	3.03184	0.0177805
AT2G07688	142.619	50.2126	1.50604	0.033663
AT2G14560	153.791	26.2396	2.55115	0.00235726
AT2G14610	63.7116	10.6898	2.57533	0.000651048
AT2G15042	6.60737	1.82216	1.85843	0.0272995
AT2G15390	40.23	11.2187	1.84237	0.0247506
AT2G16870	1.19901	0.183256	2.70991	0.0181887
AT2G17040	24.3349	7.21395	1.75417	0.0224122
AT2G18190	6.30914	0.0893727	6.14147	0.000111
AT2G18193	35.3906	0.613567	5.85	3.40203e-09
AT2G18660	41.7594	1.78919	4.54473	2.90324e-06
AT2G18690	91.0316	22.5138	2.01556	0.0140192
AT2G18720	1.79767	0.0907884	4.30748	0.00886961
AT2G19130	4.95158	1.38998	1.83282	0.0270302
AT2G19710	9.8538	3.01014	1.71085	0.0407599
AT2G20142	14.0364	2.48712	2.49663	0.00475974
AT2G20720	4.51557	0.912208	2.30747	0.0173062
AT2G20800	2.51527	0.0712606	5.14147	0.00144478
AT2G24210	0.695534	0.0673264	3.36888	0.0470687
AT2G24850	128.737	13.2975	3.27519	7.43337e-06
AT2G25735	67.6255	25.5698	1.40313	0.0491336
AT2G26400	38.213	2.37184	4.00998	8.54178e-06
AT2G26440	5.02454	0.812663	2.62826	0.00675616
AT2G26560	22.4318	6.35519	1.81954	0.0135956
AT2G27402	45.5685	6.97336	2.70811	0.000524437
AT2G30670	1.93462	0.0977048	4.30748	0.0310668
AT2G31865	29.3344	8.73138	1.74831	0.0147907
AT2G37430	5.18915	1.0333	2.32823	0.0376279
AT2G38390	57.1933	3.76256	3.92606	7.73794e-07
AT2G39210	10.6035	2.51495	2.07594	0.00835012
AT2G41835	47.6292	12.4062	1.94078	0.00649945
AT2G43920	104.672	14.9329	2.80931	0.000640777
AT2G46400	46.6512	11.2425	2.05295	0.00421234
AT2G47000	8.93717	1.59266	2.48838	0.000926104
AT2G47130	20.5418	2.54517	3.01273	0.00073765
AT3G01290	233.295	82.2694	1.50373	0.0405524
AT3G01600	5.36035	0.415097	3.6908	0.00155949
AT3G09020	4.78962	1.03028	2.21687	0.0274489
AT3G09940	39.5622	1.98477	4.31708	3.91787e-07
AT3G10500	12.1552	4.41224	1.46199	0.0485003
AT3G11890	9.6457	2.72098	1.82576	0.0317283
AT3G12220	2.52911	0.284299	3.15315	0.0132611
AT3G13080	15.061	2.79673	2.42901	0.000754117
AT3G13100	2.36427	0.546654	2.1127	0.0151108
AT3G15357	7.03784	1.16786	2.59127	0.0328712
AT3G17690	6.56828	1.66256	1.98211	0.0127946
AT3G18610	3.38389	0.120943	4.80628	0.000359465
AT3G22231	1157.89	125.13	3.21	2.60395e-05
AT3G22235	1404.33	173.745	3.01484	0.000968163
AT3G22240	280.67	38.9432	2.84943	7.95558e-05
AT3G22510	3.80623	0.465394	3.03184	0.03291
AT3G22910	35.4029	10.7732	1.71641	0.0147431
AT3G23175	3.33569	0.309973	3.42777	0.0143269
AT3G25010	1.78031	0.308827	2.52726	0.0201394
AT3G25610	9.35693	2.89386	1.69304	0.0195295
AT3G25882	11.9035	2.76536	2.10584	0.0471554
AT3G28510	12.5569	0.909428	3.78738	3.49018e-05
AT3G28540	18.6002	4.88749	1.92815	0.0105199
AT3G28580	3.14825	0.0761862	5.36888	0.000835808
AT3G28600	24.5874	2.53493	3.2779	4.57565e-05
AT3G30720	18.2646	3.88458	2.23322	0.0188161
AT3G45860	2.90075	0.376124	2.94714	0.00697145
AT3G48080	2.44295	0.422633	2.53115	0.0183023
AT3G48090	19.7428	6.37706	1.63036	0.0209695
AT3G48650	13.2132	2.40931	2.45529	0.00293203
AT3G50470	18.08	1.97448	3.19485	0.000821007
AT3G50930	84.8	24.7001	1.77955	0.0136638
AT3G51330	4.64664	1.34936	1.78391	0.0477693
AT3G52400	156.61	56.5259	1.47019	0.0421827
AT3G52430	32.5221	6.03106	2.43094	0.00077243
AT3G53600	7.57674	1.40816	2.42777	0.0472498
AT3G54150	1.97249	0.22912	3.10584	0.0283906
AT3G56400	106.873	31.2876	1.77223	0.0117879
AT3G56410	16.4972	5.11442	1.68957	0.0118778
AT3G56710	116.598	40.3512	1.53086	0.0286076
AT3G57260	136.249	6.46198	4.39812	9.7149e-09
AT3G60470	2.9172	0.138308	4.39862	0.00121218
AT3G61280	11.9071	1.35726	3.13306	0.000336434
AT3G61630	32.217	12.1073	1.41194	0.0465753
AT4G00700	1.99075	0.25292	2.97656	0.00479416
AT4G01010	8.15144	2.54922	1.677	0.0328698
AT4G02390	2.1108	0.46702	2.17623	0.039603
AT4G03450	11.2791	1.60065	2.81693	0.000592847
AT4G04490	6.3951	1.2596	2.344	0.00740445
AT4G04500	0.859716	0.0936214	3.19895	0.0360779
AT4G04540	3.52525	0.386915	3.18764	0.00326058
AT4G06477	2.63634	0.445427	2.56527	0.00447598
AT4G08093	2.27745	0.0912219	4.64189	0.00444543
AT4G08470	23.4179	8.63856	1.43875	0.042068
AT4G10500	8.9917	0.326392	4.78391	8.51675e-05
AT4G11850	9.96628	3.69225	1.43255	0.0474094
AT4G11890	12.1879	2.57567	2.24243	0.0143695
AT4G14365	218.898	45.4863	2.26675	0.00218153
AT4G15270	1.26572	0.122519	3.36888	0.0470687
AT4G15280	7.39372	1.57841	2.22783	0.0134482
AT4G18250	3.22035	0.340063	3.24335	0.00194244
AT4G19720	3.02967	0.0606758	5.64189	0.0036272
AT4G21230	0.646548	0.0625846	3.36888	0.0470687
AT4G21840	7.70951	0.340071	4.50273	0.00210334
AT4G22305	20.3373	5.35647	1.92478	0.0147833
AT4G23140	4.42242	0.924467	2.25814	0.0170152
AT4G23150	1.58236	0.274649	2.52642	0.0345251
AT4G23170	16.1879	5.42623	1.5769	0.0462966
AT4G23310	1.1381	0.0750657	3.92233	0.00838533
AT4G25000	5.0562	1.21192	2.06075	0.0313084
AT4G25100	24.712	7.04941	1.80964	0.0448199
AT4G26200	3.85151	0.745639	2.36888	0.0204689
AT4G31500	65.5082	23.5561	1.47557	0.03577
AT4G33050	37.9109	10.9322	1.79403	0.0160042
AT4G34380	1.28791	0.119681	3.42777	0.0143269
AT4G35180	7.47109	0.921584	3.01913	0.00172102
AT4G36430	15.9828	4.5281	1.81954	0.0210511
AT4G37710	10.2842	1.38906	2.88825	0.0112434
AT4G39670	77.4845	22.867	1.76064	0.0129735
AT4G39830	6.03785	0.85381	2.82205	0.00214504
AT5G01542	8.65441	2.84781	1.60358	0.0413637
AT5G03350	207.303	50.386	2.04064	0.00442259
AT5G05300	16.211	1.04613	3.95384	0.0174326
AT5G05320	2.38697	0.396093	2.59127	0.0328712
AT5G05460	4.17262	1.0585	1.97893	0.0261732
AT5G06730	2.73754	0.578157	2.24335	0.0460167
AT5G08240	28.2289	9.41016	1.58488	0.0274933
AT5G10760	22.9103	4.98518	2.20028	0.00284296
AT5G11920	4.43177	0.334276	3.72877	0.00128671
AT5G13320	23.0353	1.22799	4.22947	7.86103e-07
AT5G17760	16.6143	3.78151	2.13539	0.00599325
AT5G18470	15.8772	2.67285	2.57051	0.00494307
AT5G19520	1.39912	0.147745	3.24335	0.0105835
AT5G22380	9.50199	0.479883	4.30748	0.00045814
AT5G22520	11.4745	1.44875	2.98555	0.00853797
AT5G22530	11.657	0.49238	4.56527	0.000746717
AT5G22540	5.57888	1.08005	2.36888	0.0137633
AT5G22545	11.3457	0.642875	4.14147	0.0024736
AT5G22570	10.795	0.704452	3.93772	0.000359426
AT5G23240	7.87202	2.04886	1.94192	0.0263747
AT5G23590	46.9067	16.3935	1.51667	0.0367091
AT5G24280	1.75731	0.359492	2.28934	0.0136236
AT5G24530	42.2134	9.25353	2.18963	0.00232717
AT5G24600	9.00739	1.63056	2.46574	0.0110181
AT5G25250	43.8942	8.30196	2.40251	0.000817357
AT5G26170	10.8066	0.358648	4.9132	0.0024474
AT5G26690	10.549	1.67093	2.65838	0.0160645
AT5G27420	35.5619	11.8404	1.58661	0.0246718
AT5G28630	29.609	7.5665	1.96834	0.0181236
AT5G33395	2.19358	0.231638	3.24335	0.0105835
AT5G35935	0.195755	0.0181908	3.42777	0.0428892
AT5G38200	2.57162	0.153187	4.06932	0.0029988
AT5G39120	7.36847	0.4739	3.95871	0.00443168
AT5G39130	3.9716	0.24122	4.0413	0.0083098
AT5G39150	3.65521	0.467458	2.96704	0.0286186
AT5G39160	5.26435	0.611736	3.10527	0.0231116
AT5G39180	3.09893	0.284095	3.44733	0.0247907
AT5G39190	5.79618	0.392408	3.88468	0.0150047
AT5G39670	15.8099	3.339	2.24335	0.0136693
AT5G40000	5.46162	0.094688	5.85	0.000244528
AT5G42380	298.428	104.189	1.51818	0.0356401
AT5G42830	3.2827	0.181577	4.17623	0.00225175
AT5G45000	1.07132	0.0888876	3.59127	0.0328601
AT5G47850	1.26774	0.0525923	4.59127	0.00495131
AT5G48657	11.3928	2.36314	2.26934	0.0176101
AT5G49680	0.58729	0.136437	2.10584	0.0416202
AT5G49850	3.32852	0.254225	3.7107	0.00146143
AT5G52750	90.8786	11.5254	2.97912	0.000105196
AT5G52760	160.249	19.6906	3.02474	3.95413e-05
AT5G54490	70.0091	23.5866	1.56957	0.034663
AT5G54610	12.636	3.56751	1.82456	0.023321
AT5G55150	2.01715	0.130171	3.95384	0.0174326
AT5G55450	40.3833	4.47761	3.17296	0.00018624
AT5G57220	3.30982	0.82923	1.99691	0.0446046
AT5G59670	3.25488	0.786756	2.04862	0.0223785
AT5G60250	2.40133	0.116222	4.36888	0.00131926
AT5G60800	100.955	22.2769	2.18009	0.00683309
AT5G60950	9.3562	1.28699	2.86192	0.00436916
AT5G61070	1.05058	0.145278	2.8543	0.0345088
AT5G64810	23.0638	1.37387	4.06932	0.000122903
AT5G64870	41.532	13.5936	1.61129	0.0214728
AT5G65600	1.24329	0.188371	2.72251	0.0356574
AT5G65790	1.55912	0.190636	3.03184	0.03291
AT5G59310	0.807726	19.837	-4.61818	0.000153327
AT5G59320	6.49492	43.5896	-2.7466	0.000814638
AT4G15210	3.11878	17.5415	-2.49172	0.00105467
AT4G22880	2.12557	14.9455	-2.81378	0.00151706
AT4G22485	6.97477	33.5088	-2.26432	0.00156746
AT4G22505	10.0635	44.9543	-2.15932	0.00234267
AT1G09240	1.3188	9.08191	-2.78377	0.00331651
AT3G44970	0.159477	2.87129	-4.17028	0.00338102
AT1G70260	0.469701	4.00103	-3.09056	0.00591612
AT5G13930	23.4342	89.3124	-1.93024	0.00639111
AT2G36885	8.35644	33.6	-2.0075	0.00957881
AT5G17220	1.88915	10.972	-2.53801	0.0115099
AT5G36910	10.9094	41.1287	-1.91458	0.0124107
AT5G42800	6.57552	23.6083	-1.84412	0.0128269
AT4G22620	11.9568	48.6105	-2.02344	0.013961
AT1G73325	2.53788	13.5114	-2.41248	0.0148822
AT3G05727	24.6218	83.2005	-1.75665	0.0178856
AT5G51720	83.4564	259.415	-1.63616	0.0195404
AT5G21280	0.915056	4.96024	-2.43848	0.0205791
AT1G09350	6.82685	22.1203	-1.69608	0.0225296
AT5G24140	0.0317804	0.88597	-4.80105	0.0231546
AT3G55720	2.66385	9.63644	-1.85499	0.0242232
AT3G11260	2.88333	12.5596	-2.12298	0.0244258
AT5G62360	98.4243	302.874	-1.62163	0.0251938
AT4G14040	29.0266	87.7468	-1.59597	0.0252754
AT5G54060	0.229748	1.77913	-2.95305	0.0267613
AT2G39705	8.54635	28.6787	-1.7466	0.0277918
AT5G25810	7.02631	22.0926	-1.65273	0.0314115
AT2G07743	272.865	2377.15	-3.12298	0.0341502
AT4G03060	0.185391	1.6151	-3.12298	0.0341502
AT1G01030	10.491	29.2197	-1.47779	0.0352601
AT5G33355	0.900613	10.9844	-3.6084	0.039653
AT3G58990	5.38998	16.0366	-1.57302	0.0413919
AT4G22520	12.7156	45.7875	-1.84835	0.0426282
AT3G09220	0.16806	1.10622	-2.71859	0.0435356
AT2G21140	0.928702	3.99141	-2.10361	0.043893
AT3G44990	5.99146	17.2383	-1.52464	0.0446257
AT5G15780	16.1828	41.9813	-1.37528	0.0490794
