# Supplementary material for: RNA-seq-based digital gene expression analysis reveals modification of host defense responses by rice stripe virus during disease symptom development in Arabidopsis
Source: Virol J. 2016 Dec 2;13:202. doi: 10.1186/s12985-016-0663-7 (PMC5134058; doi:10.1186/s12985-016-0663-7)
Supplement: Additional file 3: Table S3. — DEGs expressed at 21 dpi. (XLSX 78 kb) [file 12985_2016_663_MOESM3_ESM.xlsx]

## Sheet: 工作表1
Gene ID	FPKM(RSV)	FPKM(mock)	log2FoldChange	p-value
AT2G06950	12.7654	1.12081	3.50963	6.59868e-06
AT2G18193	19.4344	1.29926	3.90285	7.79376e-06
AT2G35570	6.26821	0.165387	5.24414	2.55797e-05
AT2G04050	13.7715	0.790276	4.12319	2.99251e-05
AT3G04290	8.36793	0.281899	4.89162	4.5034e-05
AT5G24770	239.755	25.0044	3.26131	5.05614e-05
AT5G45670	7.32091	0.189843	5.26914	6.27373e-05
AT2G27402	39.5752	4.0735	3.28025	9.08372e-05
AT4G29020	51.7864	3.6652	3.82061	9.69004e-05
AT4G25100	65.7596	6.17983	3.41156	0.000281024
AT5G27120	47.0364	8.22033	2.51651	0.00044549
AT3G05690	6.19571	0.384803	4.00908	0.000448126
AT1G06360	9.80646	0.766846	3.67672	0.000498606
AT3G18610	4.02171	0.256103	3.97301	0.000510076
AT2G18190	4.66475	0.189251	4.62343	0.000519705
AT5G23590	62.5364	9.29626	2.74998	0.000791126
AT5G14840	12.6074	2.08638	2.59519	0.000849902
AT3G49160	4.51823	0.460013	3.29601	0.000890413
AT1G24020	88.7359	17.4163	2.34908	0.00124885
AT5G59220	3.9151	0.254687	3.94225	0.00127234
AT4G25630	39.1539	7.73425	2.33982	0.00140273
AT5G24780	82.4829	17.1967	2.26196	0.00148508
AT3G47340	8.08746	1.21089	2.73962	0.00175204
AT5G51720	101.849	19.7067	2.36967	0.00177421
AT3G49320	5.84791	0.583716	3.32458	0.00270298
AT1G21520	16.9137	1.95927	3.1098	0.00273891
AT2G40300	16.884	2.8503	2.56647	0.00276185
AT1G23410	14.5126	1.49609	3.27804	0.00314365
AT4G28900	1.03988	0.0834796	3.63886	0.00319809
AT4G11320	18.08	3.65801	2.30527	0.00325366
AT4G15910	26.9091	4.45996	2.59299	0.00328926
AT5G60250	1.9079	0.123053	3.95463	0.00352029
AT5G25390	8.06708	0.327304	4.62334	0.00411771
AT3G15357	18.4342	2.473	2.89805	0.0043333
AT5G24280	2.14976	0.349996	2.61876	0.00455568
AT5G14800	74.2946	18.6127	1.99697	0.00465022
AT5G10430	4.82824	0.209393	4.52721	0.0049406
AT3G12860	3.77598	0.431727	3.12866	0.0050324
AT2G42200	5.58075	0.806228	2.7912	0.00540187
AT1G02205	33.1844	8.08875	2.03651	0.00555281
AT2G04070	3.48704	0.427168	3.02913	0.0068029
AT4G19430	6.11956	0.48103	3.66923	0.00728145
AT5G14580	3.57012	0.716903	2.31612	0.00783351
AT3G61200	169.391	46.4573	1.86638	0.00803524
AT3G44750	63.0639	18.6886	1.75466	0.00819303
AT2G45050	4.52704	0.529636	3.09549	0.00836927
AT1G52150	8.49124	2.10578	2.01162	0.00838521
AT3G20810	8.78859	1.07593	3.03004	0.00915763
AT1G24070	2.09834	0.219921	3.25419	0.00925697
AT4G03320	3.73395	0.458159	3.02678	0.01012
AT2G26300	35.6161	10.4033	1.77549	0.0115785
AT1G65060	2.53712	0.283634	3.16109	0.0121071
AT4G17470	6.70547	1.11618	2.58677	0.0122007
AT1G63150	2.13738	0.284807	2.90778	0.0122414
AT1G77270	1.62389	0.209471	2.95463	0.0122973
AT5G17170	85.6426	25.8628	1.72745	0.012679
AT2G18196	2.99066	0.17911	4.06155	0.0127881
AT1G64600	4.0324	0.713178	2.4993	0.0128457
AT5G06550	4.33223	0.766206	2.4993	0.0128457
AT1G07430	6.39512	1.4282	2.16277	0.0134485
AT1G51380	2.47119	0.291373	3.08427	0.0142531
AT2G38080	7.32272	1.80189	2.02287	0.0143635
AT3G53230	12.3838	3.65038	1.76234	0.0156818
AT3G19100	8.20275	2.20658	1.8943	0.0158429
AT3G29156	0.405414	0.0268359	3.91716	0.0168255
AT5G08620	15.3521	4.50282	1.76953	0.0170645
AT1G67120	3.52065	1.10509	1.67168	0.017429
AT3G45730	24.3289	5.75608	2.07951	0.0177812
AT5G65080	10.7714	0.821427	3.71292	0.0179779
AT4G16140	11.7606	2.53005	2.21672	0.0183878
AT1G52930	30.9103	9.31946	1.72977	0.0184531
AT2G20490	98.7516	29.7188	1.73243	0.0187822
AT5G01600	20.4308	5.97571	1.77357	0.0192075
AT4G10250	91.6392	29.4229	1.63903	0.0193461
AT2G35590	1.19579	0.0512701	4.5437	0.0199421
AT3G20760	1.89589	0.32515	2.5437	0.0202312
AT1G26540	1.47887	0.218818	2.75669	0.0204898
AT5G19470	3.00164	0.170355	4.13913	0.0212669
AT4G08040	1.87998	0.205602	3.19279	0.0216984
AT3G23370	0.827921	0.0519865	3.99328	0.0221716
AT1G48780	2.96327	0.219227	3.75669	0.0225644
AT5G01445	4.96197	0.367093	3.75669	0.0225644
AT5G27330	5.85811	1.57878	1.89162	0.0225715
AT3G22275	8.06621	1.33483	2.59523	0.0226151
AT1G52030	2.30071	0.323474	2.83036	0.022994
AT2G34710	10.5384	3.39301	1.63501	0.0243602
AT5G49560	10.3845	2.33918	2.15036	0.0248243
AT3G52170	14.9551	4.7381	1.65826	0.0248513
AT3G22310	15.0005	4.88073	1.61984	0.0260507
AT2G42840	1.48518	0.116743	3.66923	0.0263445
AT3G18010	1.61236	0.12674	3.66923	0.0263445
AT5G64420	12.7177	4.31561	1.55921	0.0265403
AT1G71370	0.68631	0.0345264	4.31309	0.0281038
AT5G18270	3.06443	0.367055	3.06155	0.0285246
AT3G52490	0.781053	0.0935541	3.06155	0.0285421
AT2G46780	5.10413	1.30013	1.97301	0.0301826
AT5G04530	3.24644	0.729108	2.15466	0.0304628
AT3G20260	1.4478	0.242784	2.57612	0.031661
AT5G43460	146.308	51.6486	1.50221	0.0323382
AT2G40780	4.07996	0.571896	2.83473	0.0326083
AT2G20800	1.49976	0.226347	2.72812	0.0326704
AT2G45400	11.8955	3.56757	1.7374	0.0329444
AT1G35530	0.594219	0.0311387	4.25421	0.0343395
AT2G41820	3.38146	0.993646	1.76684	0.0362625
AT1G54010	1.11047	0.0997589	3.47658	0.0365906
AT5G27630	0.66077	0.05936	3.47658	0.0365906
AT3G15590	17.1933	6.10701	1.49331	0.037006
AT4G28820	8.29493	1.73873	2.25419	0.0370689
AT5G61030	29.0132	10.1502	1.5152	0.0373764
AT5G13490	16.5658	5.58976	1.56735	0.0374418
AT1G52400	167.036	51.4196	1.69977	0.0378247
AT5G25590	4.89981	1.48748	1.71986	0.0379819
AT1G10120	3.70463	0.944445	1.97179	0.0380321
AT3G56990	7.23893	2.34765	1.62456	0.0380904
AT4G37490	2.81683	0.604847	2.21943	0.0386962
AT3G13230	32.6521	11.2799	1.53342	0.0389389
AT2G32990	9.94312	3.29087	1.59523	0.0392716
AT3G52115	1.64496	0.295549	2.47658	0.0397491
AT2G19640	2.97348	0.580423	2.35698	0.0405189
AT1G80970	1.35078	0.113257	3.57612	0.0406015
AT1G15440	8.80155	2.73127	1.68819	0.040664
AT1G15570	2.75126	0.648792	2.08427	0.0413648
AT5G20630	718.689	231.752	1.63279	0.0420265
AT4G16590	1.30207	0.2136	2.60783	0.0422622
AT4G26600	7.81848	2.66214	1.5543	0.0422796
AT3G04770	9.5298	2.73582	1.80047	0.0427157
AT2G16650	6.68938	2.09722	1.67339	0.0427788
AT4G04940	3.51454	1.06254	1.72581	0.0427892
AT3G57150	36.1365	13.5617	1.41392	0.0428133
AT1G75060	4.16209	0.897465	2.21338	0.043092
AT3G44205.1	0.597784	0.0578326	3.36967	0.0435821
AT5G53230	1.43436	0.138767	3.36967	0.0435821
AT1G76870	1.8177	0.25401	2.83915	0.0442501
AT5G64060	1.19333	0.166759	2.83915	0.0442501
AT3G18600	16.3724	5.98896	1.45088	0.0442619
AT1G72970	14.0055	4.92555	1.50764	0.0452589
AT4G02290	2.38945	0.559103	2.09549	0.045566
AT3G08770	9.80657	2.15836	2.18381	0.0460723
AT2G38250	5.41816	1.22309	2.14728	0.0461969
AT2G01150	10.6289	3.01247	1.81898	0.0470018
AT1G09290	15.9828	3.44595	2.21355	0.0472132
AT2G38750	29.9383	11.2317	1.41442	0.0473022
AT4G01120	16.5987	6.00294	1.46733	0.0473568
AT2G26860	5.08424	1.35092	1.91209	0.047392
AT5G67220	56.558	21.4358	1.39971	0.0488293
AT3G03920	96.5593	36.8524	1.38966	0.0494996
AT3G16530	0.919971	46.9619	-5.67376	1.87387e-08
AT1G14880	9.60522	168.801	-4.13536	8.64528e-08
AT2G26560	4.58578	64.4995	-3.81405	6.01802e-07
AT1G21310	2.51062	28.9998	-3.52993	9.49437e-06
AT1G47400	17.1281	164.171	-3.26076	2.6679e-05
AT1G69140	86.0945	650.48	-2.91751	5.47085e-05
AT1G13470	5.50345	44.3664	-3.01106	6.86476e-05
AT3G57240	1.1269	15.5901	-3.7902	7.80427e-05
AT5G09220	4.97175	36.6786	-2.88311	9.39361e-05
AT5G57550	1.23919	16.8603	-3.76616	0.00011455
AT1G02920	4.5405	39.4697	-3.11982	0.000117855
AT5G59680	0.31362	4.88114	-3.96013	0.000134228
AT5G44420	2.45738	42.7534	-4.12085	0.000171934
AT4G18205	6.00379	40.5674	-2.75638	0.000199611
AT1G76960	64.4144	405.065	-2.6527	0.000234237
AT3G45860	4.70999	28.9381	-2.61917	0.000348093
AT4G18197	5.4522	34.3317	-2.65463	0.000348518
AT3G04720	10.0361	63.8762	-2.67008	0.000372695
AT2G37460	1.23758	11.625	-3.23164	0.000427843
AT2G39400	1.36244	13.4634	-3.30477	0.000437238
AT1G67810	0.146299	8.4639	-5.85433	0.000464327
AT5G54610	13.7293	77.4864	-2.49668	0.000475085
AT5G25250	5.76919	33.667	-2.54489	0.000516089
AT1G02930	6.18658	41.7694	-2.75523	0.000524342
AT2G25735	12.7991	76.0962	-2.57178	0.000609548
AT4G04293	1.17821	20.375	-4.11213	0.000618347
AT1G09350	4.21627	26.2928	-2.64063	0.000678168
AT1G05300	8.32945	48.232	-2.5337	0.000764555
AT1G01390	0.130002	3.43353	-4.72309	0.000823374
AT2G14247	12.1632	79.0369	-2.7	0.00082568
AT1G24147	67.1126	352.454	-2.39278	0.000833803
AT5G04950	2.31171	16.5722	-2.84173	0.000868492
AT4G02520	38.4598	199.653	-2.37607	0.000921992
AT2G07688	39.4604	206.809	-2.38982	0.000936051
AT3G15356	1.17057	11.2168	-3.26038	0.00106752
AT3G48640	4.28787	31.3295	-2.86919	0.00110199
AT4G04223	10.3677	103.179	-3.31498	0.00124914
AT4G27300	1.54704	9.35011	-2.59547	0.00132972
AT5G40780	2.81209	19.3052	-2.77927	0.00146302
AT5G07100	0.605267	8.11111	-3.74426	0.00169253
AT4G03450	2.69499	14.1227	-2.38966	0.00185642
AT3G01290	42.0795	199.417	-2.2446	0.00186858
AT3G44990	10.8164	49.5396	-2.19537	0.00221988
AT2G05540	0.697241	8.54986	-3.61617	0.00298341
AT2G26440	4.66456	21.4325	-2.19998	0.00303931
AT3G28540	4.70224	21.9308	-2.22154	0.00325992
AT1G21100	4.09706	19.9008	-2.28017	0.00329756
AT1G53870	11.3114	51.9486	-2.1993	0.00337689
AT5G59670	5.409	22.5372	-2.05888	0.00377082
AT1G07620	0.104291	1.83632	-4.13812	0.00387537
AT2G18690	6.60356	29.0434	-2.13689	0.0039378
AT5G36910	1.87156	14.2407	-2.92771	0.00396414
AT1G44800	0.418778	3.86239	-3.20524	0.0043482
AT2G27660	1.91941	9.19625	-2.26038	0.00447914
AT1G75750	18.9007	79.4112	-2.0709	0.00457367
AT5G44568	16.7266	78.5374	-2.23123	0.00463074
AT2G18210	0.13485	3.73118	-4.7902	0.00498767
AT1G21130	55.3627	272.365	-2.29855	0.00514184
AT5G23020	0.241765	2.58454	-3.41823	0.00528727
AT3G04210	34.8215	143.886	-2.04688	0.00554887
AT3G07195	43.8988	171.219	-1.96359	0.00564769
AT1G51800	0.0721611	1.13445	-3.97463	0.00576462
AT5G35480	19.5185	95.8166	-2.29544	0.00585477
AT4G08290	0.664195	5.01209	-2.91573	0.00635258
AT1G52200	0.971093	7.67692	-2.98285	0.00645707
AT2G46440	7.78742	29.212	-1.90734	0.00692179
AT1G53890	11.3118	52.5438	-2.21569	0.00700438
AT3G62150	0.269379	1.75557	-2.70423	0.00703133
AT2G36780	0.351886	3.05644	-3.11867	0.00704598
AT1G21110	3.74	16.2407	-2.11851	0.00714807
AT2G32030	0.86988	7.11123	-3.03121	0.00734699
AT4G06477	0.562471	2.77069	-2.3004	0.00824188
AT1G80440	6.11438	23.6466	-1.95136	0.00828619
AT5G38700	4.15666	20.0063	-2.26695	0.00832093
AT5G48657	2.66504	15.3927	-2.53002	0.00859698
AT2G14560	182.565	938.049	-2.36125	0.00867064
AT3G56970	3.12778	15.393	-2.29906	0.00879597
AT5G54710	15.0472	53.8218	-1.8387	0.00897537
AT5G22380	6.73311	27.6061	-2.03564	0.00901126
AT2G15390	5.1541	25.8469	-2.3262	0.00953434
AT5G20400	0.0465913	2.03137	-5.44625	0.00982137
AT5G62360	116.6	439.342	-1.91378	0.0101223
AT1G47405	0.10715	2.29094	-4.41823	0.0102888
AT2G44380	0.126044	2.6949	-4.41823	0.0102888
AT4G22470	0.0865781	1.85109	-4.41823	0.0102888
AT4G27290	0.0448925	0.959829	-4.41823	0.0102888
AT5G54720	12.2529	46.2308	-1.91573	0.0105703
AT5G58670	9.49312	33.1265	-1.80303	0.0105744
AT4G21390	0.377016	2.32342	-2.62355	0.0106183
AT3G48720	6.53189	23.4834	-1.84607	0.0110083
AT5G52810	6.17965	23.6929	-1.93885	0.0110739
AT1G33720	3.75727	14.52	-1.95029	0.0114134
AT2G41240	4.03068	25.932	-2.68564	0.0114566
AT4G25110	0.427619	3.22701	-2.9158	0.0115891
AT4G08300	0.388612	3.03026	-2.96304	0.0121468
AT3G28890	0.576989	3.56132	-2.6258	0.0122002
AT3G46090	22.9755	80.5158	-1.80918	0.0124626
AT1G56430	8.30126	29.7744	-1.84267	0.0126503
AT1G56120	1.11539	4.60039	-2.04421	0.0132933
AT3G26230	2.91374	11.2276	-1.94611	0.0134766
AT2G02930	2.68562	12.5221	-2.22115	0.0134792
AT3G09020	1.12754	5.9996	-2.41169	0.013735
AT2G15040	2.41076	11.1173	-2.20524	0.0137702
AT3G23550	0.10211	1.45544	-3.83327	0.0142784
AT5G25260	0.0991714	1.41357	-3.83327	0.0142784
AT5G10760	47.6454	166.418	-1.8044	0.0151924
AT4G14746	1.60059	9.3942	-2.55316	0.0153594
AT2G30432	1.38009	10.0672	-2.86682	0.0156385
AT2G32290	5.55407	18.8235	-1.76091	0.0157044
AT1G29600	0.299193	2.75946	-3.20524	0.015758
AT5G19600	0.274853	1.84362	-2.74581	0.0163061
AT1G27020	0.179769	2.03483	-3.5007	0.0166572
AT1G76240	7.79071	26.879	-1.78665	0.0166736
AT1G65390	1.26133	6.23914	-2.30641	0.0170526
AT1G79680	0.0411237	0.724089	-4.13812	0.0170989
AT1G09500	0.123621	5.59718	-5.5007	0.0177284
AT1G76955	13.5609	47.8748	-1.81981	0.0180047
AT3G01080	0.902205	4.87917	-2.43511	0.0185527
AT5G02380	459.444	1805.45	-1.9744	0.0187454
AT4G14390	1.56341	6.15669	-1.97746	0.018922
AT1G47510	4.10607	15.2364	-1.89169	0.0191698
AT3G50740	10.9083	34.2182	-1.64934	0.0191983
AT2G07732	99.3349	313.755	-1.65926	0.0192351
AT2G32530	0.435552	2.32809	-2.41823	0.0194652
AT1G32960	0.0805315	0.860908	-3.41823	0.019762
AT2G47870	1.71818	18.3679	-3.41823	0.019762
AT5G17350	40.9047	126.796	-1.63217	0.0198645
AT1G21120	0.960324	4.8749	-2.34378	0.0199589
AT2G29490	0.602668	4.09302	-2.76373	0.020313
AT2G21650	2.34443	12.3839	-2.40116	0.0204275
AT1G21910	12.7449	40.1356	-1.65497	0.0204861
AT4G04490	0.652546	3.1802	-2.28497	0.0223631
AT5G56870	0.419642	2.16389	-2.36639	0.0225137
AT5G67370	46.4342	143.129	-1.62405	0.022519
AT3G03260	0.180156	1.30284	-2.85433	0.0226144
AT2G15480	0.718992	5.00227	-2.79854	0.0227163
AT4G01750	1.9197	7.53909	-1.97351	0.0229742
AT3G11840	1.31378	5.5657	-2.08284	0.0230941
AT1G21250	42.4854	141.991	-1.74076	0.0232871
AT2G05380	65.3296	261.811	-2.00272	0.0237267
AT1G33760	31.4465	94.779	-1.59167	0.0238597
AT2G40100	6.611	21.7762	-1.71981	0.0238621
AT2G15080	4.4016	13.855	-1.65431	0.0238699
AT1G35140	123.323	414.911	-1.75035	0.0240126
AT1G18810	3.20989	11.3234	-1.81871	0.0240932
AT2G43150	19.9945	59.9213	-1.58346	0.0244206
AT5G61590	15.3643	47.1562	-1.61787	0.0249847
AT3G28320	0.08816	1.33053	-3.91573	0.0250103
AT5G45000	0.0748296	1.12934	-3.91573	0.0250103
AT4G14400	92.6968	352.113	-1.92545	0.0251663
AT4G16740	2.16576	12.3715	-2.51407	0.0252886
AT4G17340	87.7152	271.648	-1.63084	0.0258143
AT1G78450	3.82115	14.6022	-1.93411	0.0258728
AT1G32220	35.5716	105.505	-1.56851	0.0259408
AT1G23140	1.09756	6.9019	-2.6527	0.026637
AT1G47395	43.8131	136.88	-1.64348	0.0270264
AT2G29350	0.819397	4.37309	-2.41602	0.0271797
AT2G15020	2.86702	9.47409	-1.72443	0.0275591
AT1G13609	8.22871	51.6076	-2.64885	0.02779
AT1G23390	22.904	66.6991	-1.54207	0.0278198
AT1G75900	6.47813	19.916	-1.62028	0.0287959
AT2G14610	1.38448	7.1826	-2.37516	0.0291958
AT5G54585	11.3398	35.8847	-1.66198	0.0295111
AT1G65486	46.1417	160.519	-1.7986	0.0295849
AT1G71880	7.45479	21.7952	-1.54777	0.0297305
AT2G23680	2.61558	10.527	-2.00889	0.0298313
AT4G13900	1.3483	4.15295	-1.62299	0.0301028
AT3G47480	1.4785	8.36768	-2.5007	0.0303891
AT2G04840	0.099731	1.37973	-3.7902	0.03072
AT5G28640	0.100145	1.38546	-3.7902	0.03072
AT2G25080	134.368	419.505	-1.64249	0.0314312
AT4G23320	0.607682	3.22086	-2.40606	0.0317757
AT4G30270	13.6402	39.1426	-1.52087	0.0321347
AT2G47130	6.16008	20.0423	-1.70203	0.0322434
AT2G23600	73.3166	212.097	-1.53251	0.032689
AT5G49730	18.7477	53.4433	-1.5113	0.0328583
AT1G69450	2.88276	10.3367	-1.84225	0.0335159
AT2G07733	0.711339	3.31017	-2.2183	0.0335554
AT2G36120	26.8508	75.1745	-1.48528	0.0336249
AT3G25597	1.80203	7.93234	-2.13812	0.0336435
AT3G26590	4.14374	12.6073	-1.60525	0.03369
AT3G06145	4.4147	16.1942	-1.87509	0.0336982
AT5G56795	183.88	629.748	-1.77601	0.0342079
AT4G18250	1.02243	3.67765	-1.84679	0.0352426
AT2G36970	0.356985	2.06528	-2.5324	0.0352902
AT5G22300	0.857017	3.82149	-2.15674	0.0353464
AT2G07706	53.246	161.664	-1.60225	0.0356217
AT1G63350	1.43131	4.73548	-1.72618	0.0357022
AT2G18890	3.54609	12.129	-1.77416	0.0366758
AT1G23020	9.46363	28.3344	-1.58209	0.0367181
AT1G64360	36.6611	102.649	-1.4854	0.0367593
AT3G50470	2.87108	10.8327	-1.91573	0.0378792
AT1G63040	0.177191	2.2285	-3.6527	0.0381941
AT3G50010	0.0435355	0.54754	-3.6527	0.0381941
AT1G21240	1.83514	5.86174	-1.67544	0.0385718
AT1G59920	1.47182	10.1809	-2.7902	0.0388016
AT2G25200	4.77721	14.7702	-1.62845	0.0396261
AT5G57887	15.5684	53.6878	-1.78598	0.0402577
AT1G51790	0.83987	2.94881	-1.8119	0.0406352
AT2G01300	1.02526	5.6736	-2.46827	0.0407868
AT1G57990	81.6625	238.013	-1.5433	0.0407894
AT3G17050	0.469989	2.21662	-2.23766	0.0411537
AT4G19170	45.525	130.027	-1.51408	0.0413661
AT2G01029.1	0.0811252	0.376192	-2.21325	0.0414213
AT1G71030	18.226	49.5622	-1.44324	0.0415885
AT3G25760	23.3596	62.8208	-1.42723	0.041714
AT2G18560	1.44757	5.0744	-1.8096	0.0417248
AT1G76680	19.9013	52.4412	-1.39784	0.0417486
AT4G28350	1.1596	4.16688	-1.84534	0.0419122
AT4G29050	0.882185	3.32853	-1.91573	0.042394
AT4G14548	0.523877	3.51398	-2.74581	0.042416
AT4G09760	24.7821	74.4413	-1.5868	0.0427287
AT5G39020	5.31424	14.5053	-1.44864	0.0430911
AT3G05320	4.11266	12.2967	-1.58013	0.0431102
AT3G22237	3.82002	16.5751	-2.11737	0.043431
AT5G58310	10.2326	37.3968	-1.86975	0.0437608
AT1G08930	69.03	215.381	-1.6416	0.04379
AT3G22231	862.858	3015.08	-1.805	0.0447276
AT2G42750	51.7109	140.979	-1.44694	0.0447415
AT1G21050	2.88836	10.206	-1.8211	0.0448877
AT4G01450	2.31491	7.66672	-1.72765	0.0456644
AT5G44565	2.58288	11.0447	-2.0963	0.0457681
AT2G21280	28.0767	73.7187	-1.39266	0.0462003
AT1G06830	13.7121	41.7101	-1.60494	0.0462659
AT3G26830	0.198615	1.29061	-2.7	0.0464303
AT1G69890	23.671	61.8134	-1.3848	0.0471779
AT1G54575	0.215108	2.43484	-3.5007	0.0481507
AT2G29460	0.13715	1.55243	-3.5007	0.0481507
AT5G41590	0.161207	1.82473	-3.5007	0.0481507
AT1G05575	14.0845	42.4307	-1.59101	0.0482903
AT1G21065	96.0778	256.115	-1.41451	0.0484109
AT2G35960	34.2213	88.9294	-1.37777	0.0484671
AT1G60960	14.4431	37.6077	-1.38065	0.0485917
AT3G19010	35.3368	96.8373	-1.45439	0.0486146
AT1G70690	1.47666	5.45545	-1.88536	0.0488547
AT3G51660	51.9571	134.535	-1.37259	0.0491188
AT4G34550	0.605386	3.42623	-2.5007	0.0492669
