# Supplementary material for: RNA-seq-based digital gene expression analysis reveals modification of host defense responses by rice stripe virus during disease symptom development in Arabidopsis
Source: Virol J. 2016 Dec 2;13:202. doi: 10.1186/s12985-016-0663-7 (PMC5134058; doi:10.1186/s12985-016-0663-7)
Supplement: Additional file 4: Table S4. — Up-regulated DEGs involved in defense response at 14 dpi. (XLSX 56 kb) [file 12985_2016_663_MOESM4_ESM.xlsx]

## Sheet: 工作表1
Gene ID	FPKM(RSV)	FPKM(mock)	log2FoldChange	p-value	Description (function)
AT1G01560	28.4258	4.10465	2.79187	0.00079638	MPK11 (member of MAP Kinase)
AT1G02450	18.0689	1.3541	3.73811	0.00133563	NIMIN1 (NPR1 forms a ternary complex with NIMIN1 and TGA modulates PR gene expression)
AT1G02920	137.249	46.0035	1.57698	0.0248424	GST11 (glutathione transferase belonging to the phi class of GSTs)
AT1G08450	168.993	45.4044	1.89606	0.0240182	CRT3 (one of three Arabidopsis calreticulins Mutants show de-repressed anthocyanin accumulation in the presence of elf18, and EFR accumulation and signalling.)
AT1G10340	12.402	2.13439	2.53868	0.00411471	Ankyrin repeat family protein
AT1G13340	30.9209	8.35073	1.88861	0.00971343	ISTL6 (Regulator of Vps4 activity in the MVB pathway protein)
AT1G21250	50.3449	13.402	1.9094	0.00707008	WAK1 (cell wall-associated kinase)
AT1G25390	11.6094	3.98021	1.54437	0.0377573	LRK10L4（leaf rust 10 disease-resistance locus receptor-like protein kinase-like 4）
AT1G33960	5.28693	0.824936	2.68008	0.00797821	AIG1 (avrRPT2-induced gene 1)
AT1G34420	2.30385	0.637166	1.8543	0.0478739	leucine-rich repeat transmembrane protein kinase family protein
AT1G35710	11.5089	2.35524	2.2888	0.00183204	Protein kinase family protein with leucine-rich repeat domain
AT1G51620	3.07152	0.33465	3.19823	0.0274597	Protein kinase superfamily protein
AT1G57630	31.7918	4.34455	2.87138	0.00241298	Toll-Interleukin-Resistance (TIR) domain family protein
AT1G61560	4.8878	1.38358	1.82078	0.0351231	MLO6 (mildew resistance locus o 6)
AT1G66880	7.21944	2.50836	1.52514	0.0359893	Protein kinase superfamily protein
AT1G73805	44.9108	8.39919	2.41874	0.000746212	SARD1 (SAR Deficient 1, a key regulator for ICS1 induction and salicylic acid synthesis.)
AT1G74710	21.4023	5.59669	1.93512	0.00732765	EDS16 (protein with isochorismate synthase activity)
AT1G75040	43.91	12.3827	1.82622	0.0118564	PR5 (Thaumatin-like protein involved in response to pathogens.)
AT1G80820	51.415	10.1836	2.33594	0.0011835	CCR2 (cinnamoyl CoA reductase isoform)
AT2G02120	8.49598	0.731018	3.5388	0.0111409	PDF2.1 (pathogenesis-related protein)
AT2G04450	4.00575	0.1034	5.27577	0.00104853	NUDX6 (protein with NADH pyrophosphatase activity.)
AT2G14560	153.791	26.2396	2.55115	0.00235726	LURP1 (LURP1 is required for full basal defense to H. parasitica)
AT2G14610	63.7116	10.6898	2.57533	0.000651048	PR1 (pathogenesis-related protein 1)
AT2G16870	1.19901	0.183256	2.70991	0.0181887	Disease resistance protein (TIR-NBS-LRR class) family
AT2G17040	24.3349	7.21395	1.75417	0.0224122	NAC036 (Member of the NAC transcription factor family)
AT2G18660	41.7594	1.78919	4.54473	2.90324e-06	PNP-A (Plant Natriuretic Peptide A)
AT2G18690	91.0316	22.5138	2.01556	0.0140192	unknown protein
AT2G20142	14.0364	2.48712	2.49663	0.00475974	Toll-Interleukin-Resistance (TIR) domain family protein
AT2G24850	128.737	13.2975	3.27519	7.43337e-06	TAT3 (tyrosine aminotransferase)
AT2G25735	67.6255	25.5698	1.40313	0.0491336	unknown protein
AT2G26400	38.213	2.37184	4.00998	8.54178e-06	ARD3 (acireductone dioxygenase protein family)
AT2G26560	22.4318	6.35519	1.81954	0.0135956	PLP2 (phospholipase a 2a)
AT2G31865	29.3344	8.73138	1.74831	0.0147907	PARG2 (poly(ADP-ribose) glycohydrolase 2 )
AT2G37430	5.18915	1.0333	2.32823	0.0376279	ZAT11 (zinc finger family of transcriptional regulators)
AT2G39210	10.6035	2.51495	2.07594	0.00835012	Major facilitator superfamily protein
AT2G46400	46.6512	11.2425	2.05295	0.00421234	WRKY46 (WRKY transcription factor)
AT2G47130	20.5418	2.54517	3.01273	0.00073765	SDR3 (short-chain dehydrogenase/reductase )
AT3G01290	233.295	82.2694	1.50373	0.0405524	HIR2 (SPFH/Band 7/PHB domain-containing membrane-associated protein family)
AT3G09020	4.78962	1.03028	2.21687	0.0274489	alpha 1,4-glycosyltransferase family protein
AT3G13100	2.36427	0.546654	2.1127	0.0151108	MRP7 (ABC transporter)
AT3G22231	1157.89	125.13	3.21	2.60395e-05	PCC1 (Expression of PCC1 is regulated by the circadian clock and is upregulated in response to bacterium)
AT3G25010	1.78031	0.308827	2.52726	0.0201394	RLP41 (receptor like protein 41)
AT3G28510	12.5569	0.909428	3.78738	3.49018e-05	P-loop containing nucleoside triphosphate hydrolases superfamily protein
AT3G45860	2.90075	0.376124	2.94714	0.00697145	CRK4 (cysteine-rich receptor-like protein kinase 4)
AT3G48080	2.44295	0.422633	2.53115	0.0183023	alpha/beta-Hydrolases superfamily protein
AT3G48090	19.7428	6.37706	1.63036	0.0209695	EDS1 (Component of R gene-mediated disease resistance in Arabidopsis thaliana)
AT3G50470	18.08	1.97448	3.19485	0.000821007	MLA10 (Homolog of RPW8)
AT3G50930	84.8	24.7001	1.77955	0.0136638	OM66 (outer mitochondrial membrane homo-multimeric protein complex )
AT3G52400	156.61	56.5259	1.47019	0.0421827	SYP122 (syntaxin protein)
AT3G52430	32.5221	6.03106	2.43094	0.00077243	PAD4 (lipase-like protein )
AT3G53600	7.57674	1.40816	2.42777	0.0472498	C2H2-type zinc finger family protein
AT3G56400	106.873	31.2876	1.77223	0.0117879	WRKY70 (WRKY transcription factor)
AT3G56710	116.598	40.3512	1.53086	0.0286076	SIB1 (Sig1 binding protein)
AT3G57260	136.249	6.46198	4.39812	9.7149e-09	PR2 (pathogenesis-related protein 2)
AT4G00700	1.99075	0.25292	2.97656	0.00479416	C2 calcium/lipid-binding plant phosphoribosyltransferase family protein
AT4G01010	8.15144	2.54922	1.677	0.0328698	CNGC13 (member of Cyclic nucleotide gated channel family)
AT4G03450	11.2791	1.60065	2.81693	0.000592847	Ankyrin repeat family protein
AT4G04490	6.3951	1.2596	2.344	0.00740445	CRK36 (cysteine-rich receptor-like protein kinase 36)
AT4G04500	0.859716	0.0936214	3.19895	0.0360779	CRK37 (cysteine-rich receptor-like protein kinase 37)
AT4G10500	8.9917	0.326392	4.78391	8.51675e-05	DLO1 (2-oxoglutarate (2OG) and Fe(II)-dependent oxygenase superfamily protein)
AT4G11850	9.96628	3.69225	1.43255	0.0474094	MEE54 (phospholipase D)
AT4G11890	12.1879	2.57567	2.24243	0.0143695	CRK45 (receptor-like cytosolic kinase 45)
AT4G14365	218.898	45.4863	2.26675	0.00218153	XBAT34 (XB3 ortholog 4 )
AT4G23150	1.58236	0.274649	2.52642	0.0345251	CRK7 (cysteine-rich receptor-like protein kinase 7)
AT4G23310	1.1381	0.0750657	3.92233	0.00838533	CRK23 (cysteine-rich receptor-like protein kinase 23)
AT4G31500	65.5082	23.5561	1.47557	0.03577	CYP83B1 (oxime-metabolizing enzyme )
AT4G33050	37.9109	10.9322	1.79403	0.0160042	IQM1 (calmodulin-binding protein)
AT4G35180	7.47109	0.921584	3.01913	0.00172102	LHT7 (LYS/HIS transporter 7)
AT4G39670	77.4845	22.867	1.76064	0.0129735	Glycolipid transfer protein (GLTP) family protein
AT4G39830	6.03785	0.85381	2.82205	0.00214504	Cupredoxin superfamily protein
AT5G05300	16.211	1.04613	3.95384	0.0174326	unknown protein
AT5G05320	2.38697	0.396093	2.59127	0.0328712	FAD/NAD(P)-binding oxidoreductase family protein
AT5G10760	22.9103	4.98518	2.20028	0.00284296	EDS1-DEPENDENT 1
AT5G11920	4.43177	0.334276	3.72877	0.00128671	CWINV6 (protein with fructan exohydrolase activity acting on both inulin and levan-type fructans)
AT5G13320	23.0353	1.22799	4.22947	7.86103e-07	GH3.12 (enzyme capable of conjugating amino acids to 4-substituted benzoates)
AT5G17760	16.6143	3.78151	2.13539	0.00599325	P-loop containing nucleoside triphosphate hydrolases superfamily protein
AT5G22530	11.657	0.49238	4.56527	0.000746717	unknown protein salicylic acid biosynthetic process, systemic acquired resistance
AT5G22570	10.795	0.704452	3.93772	0.000359426	WRKY38 (WRKY transcription factor)
AT5G24530	42.2134	9.25353	2.18963	0.00232717	DMR6 (downy mildew resistant 6)
AT5G26170	10.8066	0.358648	4.9132	0.0024474	WRKY50 (WRKY Transcription Factor)
AT5G27420	35.5619	11.8404	1.58661	0.0246718	ATL31 (RING type ubiquitin ligase )
AT5G42380	298.428	104.189	1.51818	0.0356401	CML37 (calmodulin like 37)
AT5G45000	1.07132	0.0888876	3.59127	0.0328601	Disease resistance protein (TIR-NBS-LRR class) family
AT5G48657	11.3928	2.36314	2.26934	0.0176101	defense protein-related
AT5G52750	90.8786	11.5254	2.97912	0.000105196	Heavy metal transport/detoxification superfamily protein
AT5G52760	160.249	19.6906	3.02474	3.95413e-05	Copper transport protein family
AT5G54610	12.636	3.56751	1.82456	0.023321	ANK (ankyrin repeat protein family)
AT5G55450	40.3833	4.47761	3.17296	0.00018624	LTP4.4 (Bifunctional inhibitor/lipid-transfer protein/seed storage 2S albumin superfamily protein)
AT5G57220	3.30982	0.82923	1.99691	0.0446046	CYP81F2 (member of CYP81F)
AT5G60950	9.3562	1.28699	2.86192	0.00436916	COBL5 (COBRA-like protein 5 precursor)
AT5G64810	23.0638	1.37387	4.06932	0.000122903	WRKY51 (WRKY transcription factor)
