# Supplementary material for: RNA-seq-based digital gene expression analysis reveals modification of host defense responses by rice stripe virus during disease symptom development in Arabidopsis
Source: Virol J. 2016 Dec 2;13:202. doi: 10.1186/s12985-016-0663-7 (PMC5134058; doi:10.1186/s12985-016-0663-7)
Supplement: Additional file 5: Table S5. — Down-regulated DEGs involved in defense response at 21 dpi. (XLSX 54 kb) [file 12985_2016_663_MOESM5_ESM.xlsx]

## Sheet: 工作表1
Gene ID	FPKM(RSV)	FPKM(mock)	log2FoldChange	p-value	Description (function)
AT1G02920	4.5405	39.4697	-3.11982	0.000117855	GST11 (glutathione transferase belonging to the phi class of GSTs)
AT1G02930	6.18658	41.7694	-2.75523	0.000524342	GST1 (glutathione transferase belonging to the phi class of GSTs)
AT1G05300	8.32945	48.232	-2.5337	0.000764555	ZIP5 (member of Fe(II) transporter isolog family)
AT1G05575	14.0845	42.4307	-1.59101	0.0482903	unknown protein
AT1G08930	69.03	215.381	-1.6416	0.04379	ERD6 (sucrose transporter)
AT1G13470	5.50345	44.3664	-3.01106	6.86476e-05	unknown function
AT1G13609	8.22871	51.6076	-2.64885	0.02779	defensin-like (DEFL) family protein
AT1G21250	42.4854	141.991	-1.74076	0.0232871	WAK1 (cell wall-associated kinase)
AT1G51790	0.83987	2.94881	-1.8119	0.0406352	Leucine-rich repeat protein kinase family protein
AT1G51800	0.0721611	1.13445	-3.97463	0.00576462	IOS1 (LRR-RLK protein family)
AT1G63040	0.177191	2.2285	-3.6527	0.0381941	DREB subfamily A-4 of ERF/AP2 transcription factor family
AT1G63350	1.43131	4.73548	-1.72618	0.0357022	Disease resistance protein (CC-NBS-LRR class) family
AT1G65390	1.26133	6.23914	-2.30641	0.0170526	PP2-A5 (phloem protein 2 A5)
AT1G70690	1.47666	5.45545	-1.88536	0.0488547	PDLP5 (plasmodesmal protein)
AT1G79680	0.0411237	0.724089	-4.13812	0.0170989	WAKL10 (twin-domain, kinase-GC signaling molecule )
AT2G02930	2.68562	12.5221	-2.22115	0.0134792	GSTF3 (glutathione transferase belonging to the phi class of GSTs)
AT2G14560	182.565	938.049	-2.36125	0.00867064	LURP1 (LURP1 is required for full basal defense to H. parasitica.)
AT2G14610	1.38448	7.1826	-2.37516	0.0291958	PR1 (pathogenesis-related protein 1)
AT2G15080	4.4016	13.855	-1.65431	0.0238699	RLP19 (receptor like protein 19)
AT2G18690	6.60356	29.0434	-2.13689	0.0039378	unknown protein
AT2G23680	2.61558	10.527	-2.00889	0.0298313	Cold acclimation protein WCOR413 family
AT2G25735	12.7991	76.0962	-2.57178	0.000609548	unknown protein
AT2G26560	4.58578	64.4995	-3.81405	6.01802e-07	PLP2 (lipid acyl hydrolase)
AT2G27660	1.91941	9.19625	-2.26038	0.00447914	Cysteine/Histidine-rich C1 domain family protein
AT2G29350	0.819397	4.37309	-2.41602	0.0271797	SAG13 (senescence-associated gene SAG13 encoding a short-chain alcohol dehydrogenase)
AT2G32030	0.86988	7.11123	-3.03121	0.00734699	Acyl-CoA N-acyltransferases (NAT) superfamily protein
AT2G47130	6.16008	20.0423	-1.70203	0.0322434	SDR3 (short-chain dehydrogenase/reductase)
AT3G01080	0.902205	4.87917	-2.43511	0.0185527	WRKY58 (member of WRKY Transcription Factor)
AT3G01290	42.0795	199.417	-2.2446	0.00186858	HIR2 (SPFH/Band 7/PHB domain-containing membrane-associated protein family)
AT3G04210	34.8215	143.886	-2.04688	0.00554887	Disease resistance protein (TIR-NBS class)
AT3G04720	10.0361	63.8762	-2.67008	0.000372695	PR4 (pathogenesis-related protein 4)
AT3G09020	1.12754	5.9996	-2.41169	0.013735	alpha 1,4-glycosyltransferase family protein
AT3G11840	1.31378	5.5657	-2.08284	0.0230941	PUB24 (U-box-domain-containing E3 ubiquitin ligase)
AT3G15356	1.17057	11.2168	-3.26038	0.00106752	Legume lectin family protein
AT3G16530	0.919971	46.9619	-5.67376	1.87387e-08	Lectin like protein
AT3G19010	35.3368	96.8373	-1.45439	0.0486146	2-oxoglutarate (2OG) and Fe(II)-dependent oxygenase superfamily protein
AT3G22231	862.858	3015.08	-1.805	0.0447276	PCC1 (circadian clock and bacterium induced protein)
AT3G26830	0.198615	1.29061	-2.7	0.0464303	PAD3 ( cytochrome P450 enzyme)
AT3G45860	4.70999	28.9381	-2.61917	0.000348093	CRK4 (cysteine-rich receptor-like protein kinase 4)
AT3G47480	1.4785	8.36768	-2.5007	0.0303891	Calcium-binding EF-hand family protein
AT3G48640	4.28787	31.3295	-2.86919	0.00110199	unknown protein
AT3G50470	2.87108	10.8327	-1.91573	0.0378792	MLA10 (Homolog of RPW8)
AT3G51660	51.9571	134.535	-1.37259	0.0491188	Tautomerase/MIF superfamily protein
AT3G57240	1.1269	15.5901	-3.7902	7.80427e-05	BG3 (glycosyl hydrolase family 17 protein)
AT4G02520	38.4598	199.653	-2.37607	0.000921992	GST2 (glutathione transferase belonging to the phi class of GSTs)
AT4G03450	2.69499	14.1227	-2.38966	0.00185642	Ankyrin repeat family protein
AT4G04490	0.652546	3.1802	-2.28497	0.0223631	CRK36 (cysteine-rich receptor-like protein kinase 36)
AT4G14400	92.6968	352.113	-1.92545	0.0251663	ACD6 (protein with putative ankyrin and transmembrane regions)
AT4G21390	0.377016	2.32342	-2.62355	0.0106183	B120 (proteinwih serine/threonine kinase activity, sugar binding, protein kinase activity)
AT4G23320	0.607682	3.22086	-2.40606	0.0317757	CRK24 (cysteine-rich receptor-like protein kinase 24)
AT4G28350	1.1596	4.16688	-1.84534	0.0419122	LECRK-VII.2 (Concanavalin A-like lectin protein kinase family protein)
AT5G09220	4.97175	36.6786	-2.88311	9.39361e-05	AAP2 (AAAP family protein)
AT5G10760	47.6454	166.418	-1.8044	0.0151924	EDS1-DEPENDENT 1 (Eukaryotic aspartyl protease family protein)
AT5G36910	1.87156	14.2407	-2.92771	0.00396414	THI2.2 (plant thionin (PR-13) family )
AT5G39020	5.31424	14.5053	-1.44864	0.0430911	Malectin/receptor-like protein kinase family protein
AT5G40780	2.81209	19.3052	-2.77927	0.00146302	LHT1 (lysine histidine transporter)
AT5G44420	2.45738	42.7534	-4.12085	0.000171934	PDF1.2A (ethylene- and jasmonate-responsive plant defensin)
AT5G45000	0.0748296	1.12934	-3.91573	0.0250103	Disease resistance protein (TIR-NBS-LRR class) family
AT5G48657	2.66504	15.3927	-2.53002	0.00859698	defense protein-related
AT5G52810	6.17965	23.6929	-1.93885	0.0110739	NAD(P)-binding Rossmann-fold superfamily protein
AT5G54610	13.7293	77.4864	-2.49668	0.000475085	ANK (ankyrin repeat protein family)
AT5G58670	9.49312	33.1265	-1.80303	0.0105744	PLC1 (phosphatidylinositol-specific phospholipase C )
