# Supplementary material for: RNA-seq-based digital gene expression analysis reveals modification of host defense responses by rice stripe virus during disease symptom development in Arabidopsis
Source: Virol J. 2016 Dec 2;13:202. doi: 10.1186/s12985-016-0663-7 (PMC5134058; doi:10.1186/s12985-016-0663-7)
Supplement: Additional file 6: Table S6. — DEGs involved in secondary metabolism at 14 dpi. (XLSX 51 kb) [file 12985_2016_663_MOESM6_ESM.xlsx]

## Sheet: 工作表1
Gene ID	FPKM(RSV)	FPKM(mock)	log2FoldChange	pval	Function
AT3G58990	5.38998	16.0366	-1.57302	0.0413919	IPMI1 (isopropylmalate isomerase 1)
AT4G22880	2.12557	14.9455	-2.81378	0.00151706	ANS (leucoanthocyanidin dioxygenase)
AT3G09220	0.16806	1.10622	-2.71859	0.0435356	LAC7 (laccase family of genes)
AT5G24140	0.0317804	0.88597	-4.80105	0.0231546	SQP2 (squalene monoxygenases)
AT5G51720	83.4564	259.415	-1.63616	0.0195404	NEET protein
AT5G13930	23.4342	89.3124	-1.93024	0.00639111	CHS (chalcone synthase)
AT5G17220	1.88915	10.972	-2.53801	0.0115099	GSTF12 (carrier to transport anthocyanin from the cytosol to tonoplasts)
AT5G42800	6.57552	23.6083	-1.84412	0.0128269	DFR (dihydroflavonol reductase)
AT5G54060	0.229748	1.77913	-2.95305	0.0267613	UF3GT (anthocyanin 3-O-glucoside)
