# Supplementary material for: RNA-seq-based digital gene expression analysis reveals modification of host defense responses by rice stripe virus during disease symptom development in Arabidopsis
Source: Virol J. 2016 Dec 2;13:202. doi: 10.1186/s12985-016-0663-7 (PMC5134058; doi:10.1186/s12985-016-0663-7)
Supplement: Additional file 7: Table S7. — DEGs involved in secondary metabolism at 21 dpi. (XLSX 55 kb) [file 12985_2016_663_MOESM7_ESM.xlsx]

## Sheet: 工作表1
Gene ID	FPKM(RSV)	FPKM(mock)	log2FoldChange	pval	Function
AT2G23680	2.61558	10.527	-2.00889	0.0298313	Cold acclimation protein WCOR413 family
AT3G57240	1.1269	15.5901	-3.7902	7.80427e-05	BG3 (glycosyl hydrolase family 17)
AT4G04490	0.652546	3.1802	-2.28497	0.0223631	CRK36 (cysteine-rich receptor-like protein kinase)
AT3G09020	1.12754	5.9996	-2.41169	0.013735	alpha 1,4-glycosyltransferase family protein
AT3G47480	1.4785	8.36768	-2.5007	0.0303891	Calcium-binding EF-hand family protein
AT5G39020	5.31424	14.5053	-1.44864	0.0430911	Malectin/receptor-like protein kinase family protein
AT5G09220	4.97175	36.6786	-2.88311	9.39361e-05	AAP2 member of AAAP family
AT1G71030	18.226	49.5622	-1.44324	0.0415885	MYBL2 (myb family transcription factor)
AT2G14560	182.565	938.049	-2.36125	0.00867064	LURP1 a member of the LURP cluster
AT3G19010	35.3368	96.8373	-1.45439	0.0486146	2-oxoglutarate (2OG) and Fe(II)-dependent oxygenase superfamily protein
AT3G11840	1.31378	5.5657	-2.08284	0.0230941	PUB24 (U-box-domain-containing E3 ubiquitin ligase)
AT1G09500	0.123621	5.59718	-5.5007	0.0177284	alcohol dehydrogenase (NAD) activity
AT4G19170	45.525	130.027	-1.51408	0.0413661	CAROTENOID CLEAVAGE DIOXYGENASE 4
AT2G26560	4.58578	64.4995	-3.81405	6.01802e-07	PLP2 (lipid acyl hydrolase)
AT3G26830	0.198615	1.29061	-2.7	0.0464303	CYP71B15 (cytochrome P450 enzyme that catalyzes the conversion of dihydrocamalexic acid to camalexin)
