# Supplementary material for: RNA-seq-based digital gene expression analysis reveals modification of host defense responses by rice stripe virus during disease symptom development in Arabidopsis
Source: Virol J. 2016 Dec 2;13:202. doi: 10.1186/s12985-016-0663-7 (PMC5134058; doi:10.1186/s12985-016-0663-7)
Supplement: Additional file 8: Table S8. — DEGs involved in protein phosphorylation at 14 dpi. (XLSX 52 kb) [file 12985_2016_663_MOESM8_ESM.xlsx]

## Sheet: 工作表1
Gene ID	FPKM(RSV)	FPKM(mock)	log2FoldChange	p-value	Description (function)
AT1G21245	5.14985	0.607793	3.08288	0.0412916	Protein kinase superfamily protein
AT1G25390	11.6094	3.98021	1.54437	0.0377573	LRK10L4 （Protein kinase superfamily protein）
AT1G34420	2.30385	0.637166	1.8543	0.0478739	leucine-rich repeat transmembrane protein kinase family protein
AT1G35710	11.5089	2.35524	2.2888	0.00183204	Protein kinase family protein with leucine-rich repeat domain
AT1G51620	3.07152	0.33465	3.19823	0.0274597	Protein kinase superfamily protein
AT1G56120	3.89158	0.850818	2.19343	0.0108761	Leucine-rich repeat transmembrane protein kinase
AT1G61610	16.5846	4.97621	1.73673	0.0153667	S-locus lectin protein kinase family protein;
AT1G65790	7.05316	2.4603	1.51944	0.048561	ARK1 (transmembrane receptor serine/threonine kinase)
AT1G66880	7.21944	2.50836	1.52514	0.0359893	Protein kinase superfamily protein
AT1G67000	3.99983	0.567132	2.81818	0.00251976	Protein kinase superfamily protein
AT2G19130	4.95158	1.38998	1.83282	0.0270302	S-locus lectin protein kinase family protein
AT4G08470	23.4179	8.63856	1.43875	0.042068	MEKK3 (A1 subgroup of the MEKK family)
AT4G11890	12.1879	2.57567	2.24243	0.0143695	CRK45 (receptor-like cytosolic kinase)
AT4G18250	3.22035	0.340063	3.24335	0.00194244	receptor serine/threonine kinase
AT5G47850	1.26774	0.0525923	4.59127	0.00495131	CCR4 (CRINKLY4 related 4)
AT5G59670	3.25488	0.786756	2.04862	0.0223785	Leucine-rich repeat protein kinase family protein
AT5G65600	1.24329	0.188371	2.72251	0.0356574	LECRK-IX.2 (Concanavalin A-like lectin protein kinase family protein)
AT4G21230	0.646548	0.0625846	3.36888	0.0470687	CRK27 (cysteine-rich receptor-like protein kinase 27)
AT4G04490	6.3951	1.2596	2.344	0.00740445	CRK36 (cysteine-rich receptor-like protein kinase 36)
AT4G04500	0.859716	0.0936214	3.19895	0.0360779	CRK37 (cysteine-rich receptor-like protein kinase 37)
AT3G45860	2.90075	0.376124	2.94714	0.00697145	CRK4 (cysteine-rich receptor-like protein kinase 4)
AT4G23140	4.42242	0.924467	2.25814	0.0170152	CRK6 (cysteine-rich receptor-like protein kinase 6)
AT4G23150	1.58236	0.274649	2.52642	0.0345251	CRK7 (cysteine-rich receptor-like protein kinase 7)
AT1G01560	28.4258	4.10465	2.79187	0.00079638	MPK11 (MAP Kinase)
AT4G23310	1.1381	0.0750657	3.92233	0.00838533	CRK23 (cysteine-rich receptor-like protein kinase 23)
AT4G04540	3.52525	0.386915	3.18764	0.00326058	CRK39 (cysteine-rich receptor-like protein kinase 39)
AT1G69730	11.328	3.13657	1.85263	0.0130995	Wall-associated kinase family protein
AT1G21250	50.3449	13.402	1.9094	0.00707008	WAK1 (cell wall-associated kinase 1)
AT1G21240	3.7266	0.377377	3.30378	0.00152454	WAK3 (cell wall-associated kinase 3)
AT1G16110	3.93714	1.11674	1.81786	0.0384979	WAKL6 (WAK-like kinase)
AT1G16260	12.9054	2.78102	2.21429	0.0059659	Wall-associated kinase family protein
