# Supplementary material for: RNA-seq-based digital gene expression analysis reveals modification of host defense responses by rice stripe virus during disease symptom development in Arabidopsis
Source: Virol J. 2016 Dec 2;13:202. doi: 10.1186/s12985-016-0663-7 (PMC5134058; doi:10.1186/s12985-016-0663-7)
Supplement: Additional file 9: Table S9. — DEGs involved in protein phosphorylation at 21 dpi. (XLSX 52 kb) [file 12985_2016_663_MOESM9_ESM.xlsx]

## Sheet: 工作表1
Gene ID	FPKM(RSV)	FPKM(mock)	log2FoldChange	p-value	Description (function)
AT1G51790	0.83987	2.94881	-1.8119	0.0406352	Leucine-rich repeat protein kinase family protein
AT1G51800	0.0721611	1.13445	-3.97463	0.00576462	IOS1 (LRR-RLK protein family)
AT1G56120	1.11539	4.60039	-2.04421	0.0132933	Leucine-rich repeat transmembrane protein kinase
AT2G18890	3.54609	12.129	-1.77416	0.0366758	Protein kinase superfamily protein
AT4G18250	1.02243	3.67765	-1.84679	0.0352426	receptor serine/threonine kinase, putative
AT4G21390	0.377016	2.32342	-2.62355	0.0106183	B120 (protein serine/threonine kinase activity)
AT4G27290	0.0448925	0.959829	-4.41823	0.0102888	S-locus lectin protein kinase family protein
AT4G27300	1.54704	9.35011	-2.59547	0.00132972	S-locus lectin protein kinase family protein
AT4G28350	1.1596	4.16688	-1.84534	0.0419122	LECRK-VII.2 (Concanavalin A-like lectin protein kinase family protein)
AT4G29050	0.882185	3.32853	-1.91573	0.042394	LECRK-V.9 (Concanavalin A-like lectin protein kinase family protein)
AT5G39020	5.31424	14.5053	-1.44864	0.0430911	Malectin/receptor-like protein kinase family protein
AT5G59670	5.409	22.5372	-2.05888	0.00377082	Leucine-rich repeat protein kinase family protein
AT5G59680	0.31362	4.88114	-3.96013	0.000134228	Leucine-rich repeat protein kinase family protein
AT4G23320	0.607682	3.22086	-2.40606	0.0317757	CRK24 (cysteine-rich receptor-like protein kinase 24)
AT4G04490	0.652546	3.1802	-2.28497	0.0223631	CRK36 (cysteine-rich receptor-like protein kinase 36)
AT3G45860	4.70999	28.9381	-2.61917	0.000348093	CRK4 (cysteine-rich receptor-like protein kinase)
AT1G21250	42.4854	141.991	-1.74076	0.0232871	WAK1 (cell wall-associated kinase)
AT1G21240	1.83514	5.86174	-1.67544	0.0385718	WAK3 (cell wall-associated kinase)
AT1G79680	0.0411237	0.724089	-4.13812	0.0170989	WAKL10 (cell wall-associated like kinase)
AT5G39020	5.31424	14.5053	-1.44864	0.0430911	Malectin/receptor-like protein kinase family protein
AT2G15080	4.4016	13.855	-1.65431	0.0238699	RLP19 (receptor like protein 19)
