# Supplementary material for: RNA-seq-based digital gene expression analysis reveals modification of host defense responses by rice stripe virus during disease symptom development in Arabidopsis
Source: Virol J. 2016 Dec 2;13:202. doi: 10.1186/s12985-016-0663-7 (PMC5134058; doi:10.1186/s12985-016-0663-7)
Supplement: Additional file 10: Table S10. — DEGs involved in protein phosphorylation at 21 dpi. (XLS 17 kb) [file 12985_2016_663_MOESM10_ESM.xls]

## Sheet: Sheet1
	14 dpi log2FoldChange	21 dpi log2FoldChange
AT2G47130	3.01273	-1.70203
AT3G44990	-1.52464	-2.19537
AT2G15390	1.84237	-2.3262
AT4G06477	2.56527	-2.3004
AT1G21240	3.30378	-1.67544
AT5G51720	-1.63616	2.36967
AT1G56120	2.19343	-2.04421
AT2G20800	5.14147	2.72812
AT2G18690	2.01556	-2.13689
AT2G25735	1.40313	-2.57178
AT5G45000	3.59127	-3.91573
AT2G26560	1.81954	-3.81405
AT5G25250	2.40251	-2.54489
AT2G14610	2.57533	-2.37516
AT4G04490	2.344	-2.28497
AT3G01290	1.50373	-2.2446
AT5G23590	1.51667	2.74998
AT2G04050	4.3868	4.12319
AT5G24280	2.28934	2.61876
AT5G60250	4.36888	3.95463
AT5G10760	2.20028	-1.8044
AT2G14560	2.55115	-2.36125
AT5G22380	4.30748	-2.03564
AT2G18190	6.14147	4.62343
AT1G21310	1.54866	-3.52993
AT2G04070	5.28216	3.02913
AT2G18193	5.85	3.90285
AT1G09350	-1.69608	-2.64063
AT5G36910	-1.91458	-2.92771
AT5G54610	1.82456	-2.49668
AT1G33720	1.8543	-1.95029
AT5G59670	2.04862	-2.05888
AT3G09020	2.21687	-2.41169
AT5G48657	2.26934	-2.53002
AT4G18250	3.24335	-1.84679
AT3G15357	2.59127	2.89805
AT3G22231	3.21	-1.805
AT2G27402	2.70811	3.28025
AT5G62360	-1.62163	-1.91378
AT4G25100	1.80964	3.41156
AT4G03450	2.81693	-2.38966
AT1G14880	2.52376	-4.13536
AT2G26440	2.62826	-2.19998
AT1G21250	1.9094	-1.74076
AT3G45860	2.94714	-2.61917
AT1G24147	1.78391	-2.39278
AT3G50470	3.19485	-1.91573
AT1G21520	2.58187	3.1098
AT2G07688	1.50604	-2.38982
AT3G28540	1.92815	-2.22154
AT3G18610	4.80628	3.97301
AT1G02920	1.57698	-3.11982
