# Supplementary material for: RNA-seq-based digital gene expression analysis reveals modification of host defense responses by rice stripe virus during disease symptom development in Arabidopsis
Source: Virol J. 2016 Dec 2;13:202. doi: 10.1186/s12985-016-0663-7 (PMC5134058; doi:10.1186/s12985-016-0663-7)
Supplement: Additional file 11: Table S11. — A comparison of DEGs between RSV and eleven plant viruses in Arabidopsis. (XLSX 36 kb) [file 12985_2016_663_MOESM11_ESM.xlsx]

## Sheet: 工作表1
AT3G57260
AT5G56870
AT5G39670
AT5G42380
AT1G52400
AT3G04720
AT1G74710
AT2G24850
AT5G13930
AT4G02520
AT5G10760
AT2G05380
AT4G29020
AT3G28510
AT3G01290
AT1G21520
AT1G01560
AT1G02205
AT1G02450
AT1G02920
AT1G02930
AT1G05575
AT1G06830
AT1G07430
AT1G08450
AT1G08930
AT1G09240
AT1G09500
AT1G10340
AT1G13210
AT1G13340
AT1G14870
AT1G14880
AT1G18810
AT1G21050
AT1G21100
AT1G21110
AT1G21130
AT1G21250
AT1G21310
AT1G21525
AT1G21910
AT1G23390
AT1G24020
AT1G25390
AT1G27020
AT1G33760
AT1G33960
AT1G35140
AT1G35210
AT1G35710
AT1G44800
AT1G47510
AT1G51620
AT1G52030
AT1G52150
AT1G52200
AT1G54010
AT1G54575
AT1G56600
AT1G57990
AT1G59590
AT1G61120
AT1G63040
AT1G64360
AT1G65060
AT1G65390
AT1G66880
AT1G67120
AT1G69450
AT1G69890
AT1G69930
AT1G71030
AT1G71880
AT1G72970
AT1G73805
AT1G73810
AT1G75040
AT1G75750
AT1G75900
AT1G76960
AT1G78450
AT1G80440
AT2G01150
AT2G02120
AT2G02930
AT2G04495
AT2G04840
AT2G05540
AT2G06950
AT2G07706
AT2G14247
AT2G14560
AT2G14610
AT2G15020
AT2G17040
AT2G18210
AT2G18660
AT2G18890
AT2G20142
AT2G21140
AT2G21280
AT2G23680
AT2G25080
AT2G26300
AT2G26440
AT2G26560
AT2G26860
AT2G29350
AT2G29490
AT2G32030
AT2G32990
AT2G34710
AT2G36120
AT2G37430
AT2G37460
AT2G38390
AT2G40100
AT2G40300
AT2G41820
AT2G41835
AT2G42840
AT2G43150
AT2G45050
AT2G46400
AT2G47000
AT3G03920
AT3G04210
AT3G04290
AT3G05690
AT3G09020
AT3G09940
AT3G10500
AT3G13080
AT3G15356
AT3G15357
AT3G19010
AT3G20260
AT3G22231
AT3G22235
AT3G22240
AT3G22910
AT3G23550
AT3G25760
AT3G25882
AT3G26590
AT3G28540
AT3G44750
AT3G44990
AT3G45860
AT3G47340
AT3G47480
AT3G48090
AT3G48640
AT3G48650
AT3G48720
AT3G49160
AT3G49320
AT3G50740
AT3G50930
AT3G51330
AT3G51660
AT3G52400
AT3G52430
AT3G53230
AT3G56400
AT3G56410
AT3G56710
AT3G56990
AT3G57240
AT3G58990
AT3G60470
AT3G61200
AT4G01450
AT4G03060
AT4G03320
AT4G03450
AT4G04540
AT4G09760
AT4G10250
AT4G10500
AT4G11320
AT4G11890
AT4G14365
AT4G14400
AT4G15210
AT4G16590
AT4G17340
AT4G17470
AT4G19170
AT4G19430
AT4G22470
AT4G22520
AT4G23140
AT4G23150
AT4G23170
AT4G25000
AT4G25100
AT4G25630
AT4G27290
AT4G28350
AT4G29050
AT4G30270
AT4G31500
AT4G33050
AT4G34380
AT4G35180
AT4G39670
AT4G39830
AT5G01600
AT5G02380
AT5G03350
AT5G04530
AT5G04950
AT5G05300
AT5G05460
AT5G09220
AT5G11920
AT5G13320
AT5G13490
AT5G14800
AT5G15780
AT5G17170
AT5G17350
AT5G17760
AT5G18270
AT5G19520
AT5G20630
AT5G22380
AT5G22545
AT5G22570
AT5G24140
AT5G24530
AT5G24770
AT5G24780
AT5G25250
AT5G25590
AT5G26170
AT5G26690
AT5G27120
AT5G27330
AT5G27420
AT5G28640
AT5G35480
AT5G38700
AT5G39160
AT5G39190
AT5G40780
AT5G41590
AT5G43460
AT5G44420
AT5G45670
AT5G48657
AT5G49560
AT5G49730
AT5G51720
AT5G52760
AT5G52810
AT5G54490
AT5G54585
AT5G54610
AT5G54710
AT5G54720
AT5G55150
AT5G55450
AT5G57550
AT5G59220
AT5G59310
AT5G59320
AT5G60800
AT5G60950
AT5G61030
AT5G61070
AT5G61590
AT5G62360
AT5G64810
AT5G64870
AT5G67220
AT5G67370
